# Supplementary material for: Gastroprotective Activities of Ethanol Extract of Black Rice Bran (Oryza sativa L.) in Rats
Source: Molecules. 2021 Jun 22;26(13):3812. doi: 10.3390/molecules26133812 (PMC8270266; doi:10.3390/molecules26133812)
Supplement: Supplementary file 1 [file molecules-26-03812-s001.zip]

Archive with 1 entries (1 files):
- molecules-1261808-supplementary.pdf
